# Supplementary material for: Mitochondria-enriched protrusions are associated with brain and intestinal stem cells in Drosophila
Source: Commun Biol. 2019 Nov 22;2:427. doi: 10.1038/s42003-019-0671-4 (PMC6874589; doi:10.1038/s42003-019-0671-4)
Supplement: Supplementary file 3 — Supplementary Data 1 [file 42003_2019_671_MOESM3_ESM.xlsx]

## Sheet: Endow_SupplentaryData1(source_d
Endow Fig 2h Data
Protrusion Length (L) vs qNSC-Neuropil Distance (D) N,Fed NR,starved
File Date	File Name L um D um
All Dpn+
Shortest < 1 um
021219 NR	3bl_6x3 Left	0.2598	0.2598
020919 NR	1bl_6x Fig2A	0.5568	0.5568
013119 NR	3bl_6x Left	0.3676	0.3676
013119 NR	3bl_6x Middle	0	0
010519 N	1_8x Middle	0.555	0.4413
Longest 16+um
012619 NR	2zbl sl3 L bot	19.71	11.55
012219 N	1zbl2 sl1	24.393	14.09
012619 NR	2bl2_6x	16.032	12.228
020419 N	3zbl sl6 Right	36.192	11.582
013119 NR	1bl_6x	17.887	12.217
013119 NR	3zbl sl8 Bot R	17.648	16.446
013119 NR	3zbl2 sl5 Top L	17.66	15.304
1-16 um
020719 NR	2zbl2 sl2 Top R	13.395	12.101
013019 N	3vnc_6x	12.363	9.402
013119 NR	3vnc_8x	11.183	2.581
013019 N	3zbl2 sl2 Bot R	12.263	9.463
013019 N	3bl2_6x	7.83	5.197
013019 N	3bl2_8x	4.251	3.229
013019 N	3bl_6x	9.654	3.328
013019 N	3vnc_7x	4.558	3.995
013119 NR	3bl2_6x	10.065	7.905
013119 NR	1zvnc sl2 Top	8.964	6.801
013119 NR	4zbl sl3 Bottom	12.22	9.714
013119 NR	4bl2_7x	13.234	9.81
________________________________________________________________________
Endow Fig 4a Data
EB1-EGFP puncta velocity Neural Stem Cells, NSCs S2 Cells Neuroblast, NBs
	Vel (um/s)			Vel (um/s)	Mean vel	sem
NSCs
022619_1bltl2			Minimum	-0.0433
n=10 tracks	-0.0047408		Maximum	0.115
n=27 steps	0.019357		Sum	0.581
	0.036145		Points	23
v=0.025	0.014691		Mean	0.0253	0.025	0.006
sem=0.006	0.055745		Median	0.0262
	0.0066772		RMS	0.0387
	0.043479		Std Dev	0.03
	0.0323		Variance	0.000902
	0.046357		Std Error	0.00626
	0.0049772		Skewness	0.607
			Kurtosis	2.37
022419 1bltl3	0.022956
n=6 tracks	0.026191
n=28 steps	0.032847
	0.0028904
v=0.023	0.016424
sem=0.005	0.03882
022419 5bltl3	0.050833
n=7 tracks	-0.011667
n= 14 steps	-0.043333
	0.034444
v=0.027	0.115
sem=0.019	0.0054167
	0.035
__________________________________________________________________________________________
NSCs
022619 1bltl2	-0.00026487		Minimum	-0.0116
n=8 tracks	0.011583		Maximum	0.0479
n=52 steps	0.019911		Sum	0.256
	0.025878		Points	20
v=0.012	0.0082118		Mean	0.0128	0.013	0.004
sem=0.003	0.0076305		Median	0.0099
	0.013933		RMS	0.0202
	0.012942		Std Dev	0.016
			Variance	0.000255
022419 5bl2tl1	0.0045503		Std Error	0.00357
n=6 tracks	-0.011608		Skewness	0.468
n=25 steps	0.028153		Kurtosis	-0.535
	0.0036376
v=0.016	0.047943
sem=0.009	0.024624
022419 5bltl1	-0.00072116
n=6 tracks	-0.01
n=46 steps	-0.0033333
	0.035
v=0.010	0.035
sem=0.008	0.002963
_________________________________________________________________________________________
S2 cells
Rogers et al
2002 JCB 158,873		S2 (n=50)	0.0633	0.00212
_________________________________________________________________________________________
NBs activated dividing
EB1seq Steps	Vel um/s	Frame, Fr				Vel um/s	SEM
022619 1bl,tl3	Steps
Fr 1-2	1	0.018147		Minimum	0.00125
Fr 1-2	1	0.010888		Maximum	0.17875
Fr 1-2	1	0.029035		Sum	1.7759
Fr 1-2	1	0.081055		Points	30
Fr 1-2	1	0.0060488		Mean	0.059197
Fr 1-4	3	0.064287		Median	0.059014	0.059	0.009
Fr 1-2	1	0.059279		RMS	0.076937
				Std Dev	0.049983
022619 1bl,tl5				Variance	0.0024983
Fr 1-2	1	0.0048391		Std Error	0.0091256
Fr 1-2	1	0.1113		Skewness	0.73177
Fr 1-2	1	0.073796		Kurtosis	-0.32543
Fr 1-2	1	0.025405
Fr 2-3	1	0.1125
Fr 4-8	4	0.080938
Fr 9-11	2	0.11312
Fr 9-12	3	0.065417
Fr 9-11	2	0.05875
022619 1bl,tl4
Fr 1-2	1	0.11614
Fr 3-4	1	0.105
Fr 3-5	2	0.10625
Fr 7-9	2	0.00375
Fr 17-18	1	0.17875
Fr 17-18	1	0.0125
022619 1bl,tl4
2nd sp in field
Fr 4-6	2	0.016875
Fr 1-2	1	0.17058
Fr 5-7	2	0.069375
Fr 9-10	1	0.02625
Fr 9-10	1	0.00125
Fr 10-11	1	0.0175
Fr 10-12	2	0.01875
Fr 18-20	2	0.018125
___________________________________________________________________________________________________________________
Endow Fig 5b Data
Brain Lobe Radius +Taxol (Tx) Control (No Tx)
File		BL Radius				BL Radius
062219 +Tx 2da
LB S's+Tx100						Tx
2zbl #4 N						Minimum	30.194
#5 N						Maximum	36.808
#6 N		36.808				Sum	161.11
						Points	5
1zbl #3 N						Mean	32.222
#4 N						Median	30.81
#5 N		32.531				RMS	32.313
						Std Dev	2.7087
1zbl2#5N						Variance	7.3369
#6 N						Std Error	1.2114
#7 N		30.194				Skewness	1.1567
						Kurtosis	-0.28504
3zbl#5N
#6 N
#7 N		30.768
3zbl2#5N
#6 N
#7 N		30.81
__________________________________________________________________
Cntl No Tx LB S's
1zbl #5 N
#6 N						No Tx Control
#7 N		46.094				Minimum	33.873
						Maximum	46.187
1zbl2#5N						Sum	272.88
#6 N						Points	7
#7 N		41.519				Mean	38.983
						Median	35.839
						RMS	39.315
2zbl6N						Std Dev	5.5066
#7 N		46.187				Variance	30.322
						Std Error	2.0813
NoTxS's 062319						Skewness	0.45886
1zbl #6 N						Kurtosis	-1.5698
#7 N
#8 N		34.501
1zbl2#7N #7N
#8 N		33.873
2zbl #4N
#5N
#6N
#7N		34.866
2zbl2#5N
#6N
#7N		35.839
___________________________________________________________________________________________________________________
Endow Fig 5b Data
Brain lobe (BL) Mitochondrial Fluorescence (Fl) +Taxol (Tx) Control (No Tx) T, total Fl
											MeanFl	Max Fl	Min Fl
								MeanFl	Max Fl	Min Fl	SEM	SEM	SEM
							BL	33.09	166.5	16.7	0.642	6.7786	0.10513
							BL+Tx	37.402	208.73	17.133	0.36094	4.6695	0.090851
File	Area	Mean Fl	Min Fl	Max Fl
062219 +Tx 2da
LB S's+Tx100
2zbl #4 T	3748.7	37.607	17	197
#5 T	4029.5	36.747	17	209		Tx	MeanFl	MaxFl	MinFl
#6 T	4256.4	35.672	17	195		Minimum	35.591	185	17
						Maximum	40.096	244	18
1zbl #3 T	3018.3	38.292	17	244		Sum	561.04	3131	257
#4 T	3201.2	38.782	17	212		Points	15	15	15
#5 T	3324.6	37.569	17	191		Mean	37.402	208.73	17.133
						Median	37.302	202	17
1zbl2#5 T	2681.1	35.981	17	200		RMS	37.427	209.46	17.137
#6 T	2714	36.488	18	240		Std Dev	1.3979	18.085	0.35187
#7 T	2864.2	35.915	17	193		Variance	1.9542	327.07	0.12381
						StdError	0.36094	4.6695	0.090851
3zbl#5 T	2602.7	40.096	17	185		Skewness	0.40533	0.65105	2.1573
#6 T	2750.4	38.386	18	202		Kurtosis	-0.84419	-0.71466	2.6538
#7 T	2974.1	37.302	17	195
3zbl2#5 T	2590.8	39.521	17	222
#6 T	2773.8	37.088	17	222
#7 T	2982.2	35.591	17	224
____________________________________________________________________________________________
Cntl No Tx LB S's
No Tx 062219
1zbl #5 T	6515.6	38.504	17	183
#6 T	6674.9	37.981	17	198		No Tx	MeanFl MaxFl MinFl
#7 T	6674.9	36.873	17	146		Minimum	28.116	104	16
						Maximum	38.504	213	17
1zbl2#5 T	5009.2	31.448	16	132		Sum	661.8	3330	334
#6 T	5107.3	30.859	16	132		Points	20	20	20
#7 T	5415.6	30.018	16	104		Mean	33.09	166.5	16.7
						Median	32.916	176	17
						RMS	33.208	169.1	16.706
2zbl#6 T	6701.7	34.522	17	179		Std Dev	2.8711	30.315	0.47016
#7 T	6701.7	32.566	17	194		Variance	8.2432	919	0.22105
						StdError	0.642	6.7786	0.10513
NoTxS's 062319						Skewness	0.26758	-0.60345	-0.87287
1zbl #6 T	3626.2	30.286	17	123		Kurtosis	-0.71844	-0.71693	-1.2381
#7 T	3696.8	29.416	16	200
#8 T	3739.6	28.116	17	119
1zbl2#7 T	3491.6	32.256	17	213
#8 T	3604.6	30.437	17	176
2zbl #4 T	3316.1	36.395	17	186
#5 T	3475.8	34.87	17	176
#6 T	3746.1	33.6	16	180
#7 T	3819	32.937	16	160
2zbl2#5 T	3763.6	34.062	17	172
#6 T	3852.9	33.758	17	174
#7 T	4035.1	32.894	17	183
_______________________________________________________________________________________________________________________
Endow Fig 5c Data
NSC Maximum Mitochondrial Fluorescence +Taxol (Tx) Control (No Tx)
NSC File Max Fl		Max	FL						Max Fl	SEM
062219 +Tx 2da								NSC	151.5	6.1065
LB S's+Tx100				+Tx 2da				NSC+Tx	207.72	3.2447
2zbl #4 N		197		Minimum	193
#5 N		209		Maximum	240
#6 N		195		Sum	3739
				Points	18
1zbl #3 N		226		Mean	207.72
#3N		199		Median	201
#3N		193		RMS	208.15
#4N		196		Std Dev	13.766
#5N				Variance	189.51
				Std Error	3.2447
1zbl2#5N		200		Skewness	0.86015
#6 N		240		Kurtosis	-0.3837
		208
		199
#7 N
3zbl#5N
#6 N		202
#7 N		195
3zbl2#5N		214
		222
#6 N		222
#7 N		224
		198
____________________________________________________________________________
Cntl No Tx LB S's
No Tx 062219				No Tx
1zbl #5 N		104		Minimum	102
#6 N		131		Maximum	200
#7 N		169		Sum	3333
				Points	22
1zbl2#5N		132		Mean	151.5
#6 N		132		Median	153
#7 N		102		RMS	154.06
				Std Dev	28.642
				Variance	820.36
2zbl#6N		170		Std Error	6.1065
#7 N		194		Skewness	-0.10403
				Kurtosis	-1.0454
NoTxS's 062319
1zbl #6 N		119
		123
#7 N		200
		118
#8 N
1zbl2#7N		155
#8 N		176
2zbl #4N		186
#5N		142
#6N		180
#7N		149
		157
2zbl2#5N		172
#6N		151
#7N		171
______________________________________________________________________________________________________________________
Endow Fig 6b Data
Activated Neuroblasts (NBs) +Taxol (Tx) Control (No Tx)
	NBs			NBs
No Tx		NoTx	Minimum	6
70219			Maximum	10			NBs/BL	SD
1bl	8		Sum	31		No Tx	7.75	1.7078
1bl2	7		Points	4		Tx	2.5	1.354
70719			Mean	7.75
1bl	6		Median	7.5
1bl2	10		RMS	7.8899
_____________			Std Dev	1.7078
#NAME?			Variance	2.9167
70819			StdError	0.85391
1bl	3		Skewness	0.43465
1bl2	3		Kurtosis	-1.1543
2bl	1
2bl2	2	Tx	Minimum	0
			Maximum	4
1bl	4		Sum	25
1bl2	4		Points	10
2bl	4		Mean	2.5
2bl2	2		Median	2.5
3bl	0		RMS	2.8107
3bl2	2		Std Dev	1.354
			Variance	1.8333
			Std Error	0.42817
			Skewness	-0.42464
			Kurtosis	-0.80992
_____________________________________________________________________________________________________________________
Endow Supplementary Figure 2a Data
Brain Lobe Mitochondrial Fluorescence (Fl) Fed (N) Starved (NR)
	Area	Mean Fl	Min	Max
Starved							TotalFl	Min Fl	Max Fl	TotalFl	MinFl	MaxFl
072919 NR Fix							Mean	Mean	Mean	SEM	SEM	SEM
1zbl #7	4514.2	48.935	22	182		Fed	34.013	17.111	173.11	2.145	0.11111	11.55
#8	4514.2	48.568	23	169		Starved	37.51	18.556	160.22	2.9168	1.0423	8.8393
#9	4196.7	48.912	23	154
2zbl #1	2852	35.758	17	145
#2	2912.8	33.802	17	202
#3	2827.5	33.087	16	186
2zbl2#2	3317	28.761	16	140
#3	3568.9	29.392	16	146
#4	3581.3	30.374	17	118
_______________________________________________
Fed
073019 N Fix
1zbl#2	2052	27.969	17	152
#3	1821	26.821	17	167
#4	1836	26.009	17	122
2zbl#2	2530.3	42.613	17	204
#3	2464.3	41.475	17	237
#4	2366.5	40.873	18	175
2zbl2#2	3310.5	34.244	17	169
#3	3310.5	33.491	17	192
#4	3310.5	32.624	17	140
_______________________________________________
Starved
NR Fix
Minimum	28.761	16	118
Maximum	48.935	23	202
Sum	337.59	167	1442
Points	9	9	9
Mean	37.51	18.556	160.22
Median	33.802	17	154
RMS	38.406	18.788	162.16
Std Deviation	8.7505	3.1269	26.518
Variance	76.571	9.7778	703.19
Std Error	2.9168	1.0423	8.8393
Skewness	0.51745	0.67251	0.077269
Kurtosis	-1.5065	-1.4311	-0.96372
Fed
N Fix
Minimum	26.009	17	122
Maximum	42.613	18	237
Sum	306.12	154	1558
Points	9	9	9
Mean	34.013	17.111	173.11
Median	33.491	17	169
RMS	34.55	17.114	176.17
Std Deviation	6.435	0.33333	34.65
Variance	41.409	0.11111	1200.6
Std Error	2.145	0.11111	11.55
Skewness	0.13224	2.4749	0.37438
Kurtosis	-1.4498	4.125	-0.47081
